# Supplementary material for: Effects of Polydopamine Microspheres Loaded with Silver Nanoparticles on Lolium multiflorum: Bigger Size, Less Toxic
Source: Toxics. 2021 Jun 29;9(7):151. doi: 10.3390/toxics9070151 (PMC8309745; doi:10.3390/toxics9070151)
Supplement: Supplementary file 1 [file toxics-09-00151-s001.zip]

Archive with 1 entries (1 files):
- toxics-1189118-supplementary.pdf
